# Supplementary material for: Long-term in vitro 2D-culture of SDHB and SDHD-related human paragangliomas and pheochromocytomas
Source: PLoS One. 2022 Sep 30;17(9):e0274478. doi: 10.1371/journal.pone.0274478 (PMC9524698; doi:10.1371/journal.pone.0274478)
Supplement: S1 Table — (XLSX) [file pone.0274478.s005.xlsx]

## Sheet: Media
	S1.1 Table. Composition of the main culture media used in this study
	SF medium1 DMEM/F-12 (3:1)	Stock	For 50ml medium
	DMEM high glucose + p/s	1	25 ml
	DMEM/F12 +p/s	1	25 ml
	2% B-27 -vitA	1	1 ml
	40 ng/ml bFGF	30 µg/ml	66.7 µl
	20 ng/ml EGF	10 µg/ml	100 µl
	5% FBS medium	Stock	For 50ml medium
	DMEM/F12 + p/s	1	42 ml
	5% FBS	1	7.5 ml
	ITS-A	100x	0.5 ml
	1% FBS medium	Stock	For 50ml medium
	DMEM/F12 + p/s	1	49 ml
	1% FBS	1	0.5 ml
	ITS-A	100x	0.5 ml
	PC-12 medium	Stock	For 50ml medium
	DMEM high glucose + p/s	1	42.5 ml
	5% FBS	1	2.5 ml
	10% Horse Serum	1	5 ml
	IZAL medium2	Stock	For 50ml medium
	60% DMEM low glucose + p/s	1	30 ml
	40% MCDB-201 + p/s	1	20 ml
	1x ITsA+1	100x	0.5 ml
	1 nM Dexamethasone	1 µM	50 µl
	0.1 mM Ascorbic acid 2-phosphate	0.1 M	50 µl
	2% FBS	1	1 ml
	10 ng/ml EGF	10 µg/ml	50 µl
	30 ng/ml bFGF	30 µg/ml	50 µl
	1000 U/ml LIF	106 U/ml	50 µl
	1. Braekeveldt N, Wigerup C, Gisselsson D, Mohlin S, Merselius M, Beckman S, Jonson T, Börjesson A, Backman T, Tadeo I, Berbegall AP, Ora I, Navarro S, Noguera R, Påhlman S, Bexell D. (2014) Neuroblastoma patient-derived orthotopic xenografts retain metastatic patterns and geno- and phenotypes of patient tumours. Int. J. Cancer, 136(5):252-261.
	2. Izal-Azcárate A. et al. (2009) Isolation, culture and characterization of adult carotid body-derived cells. Respir Physiol Neurobiol, 167(2):201-7.

## Sheet: Supplements
	S1.2 Table. Product specifications of the media supplements used in the different types of culture media detailed in S1.1
	Supplement	Supplier	Cat. No.
	DMEM Low Glucose	GIBCO, Thermo Fisher Scientific	31885-023
	DMEM High Glucose	GIBCO, Thermo Fisher Scientific	31966-021
	DMEM/F-12 (+ GlutaMAX)	GIBCO, Thermo Fisher Scientific	31331-093
	MCDB-201	Sigma-Aldrich	M6770
	Penicilline/streptomycine	Thermo Fisher Scientific	15140-122
	Fetal Bovine Serum (FBS)	Bodinco B.V.	BCD-10028
	Horse Serum (heat inactivated)	GIBCO, Thermo Fisher Scientific	26050-088
	Insulin-Transferrin-Selenium-Sodium Pyruvate (ITS-A)	Thermo Fisher Scientific	51300-044
	Insulin-transferrin-sodium selenite, linoleic-BSA (ITS+1)	Sigma-Aldrich	I2521
	B-27 Supplement (minus Vitamin A)	GIBCO, Thermo Fisher Scientific	12587-010
	basic Fibroblast Growth Factor (bFGF)	R&D Systems	4114-TC
	Epidermal Growth factor (EGF)	R&D Systems	236-EG
	Leukemia Inhibitory Factor (LIF)	Bio-Connect	ESG1106
	Ascorbic acid 2-phosphate	Sigma-Aldrich	A8960
	Dexamethasone	Sigma-Aldrich	D4902

## Sheet: Antibodies
	S1.3 Table. Antibodies used in this study.
	Antibody	Cell type identified	Supplier	Cat. No	Clone	Dilution
	anti-Chromogranin A	Chromaffin (Chief or Type I cells)	DAKO	M0869	Clone DAK-A4	1:1000
	anti-Neuron-Specific Enolase		DAKO	M0873	Clone BBS/NC/VI-H15	1:2000
	anti-Tyrosine Hydroxylase		Abcam	Ab112		1:2000
	anti-Synaptophysin		DAKO	M7315	Clone DAK-SYNAP	1:1000
	anti-GATA3 (nuclear staining)		BD Pharmingen	L50-823		1:500
	anti-CD56 (NCAM) (cell surface)		Invitrogen	MA134183	ERIC-1	1:250
	anti-CD56 (NCAM) (cell surface - FACS)		Biolegend	981202	5.1H11-PE	1:250
	anti-Glial Fibrillary Acidic Protein	Type II sustentacular cells	DAKO	M0761	Clone 6F3	1:1000
	anti-S100		DAKO	Z0311		1:2000
	anti-Neurofilament Protein	Neuronal cells	DAKO	M0762	Clone 2F12	1:200
	anti-CD31	Endothelial cells	DAKO	M0823	Clone JC70A	1:20
	anti-Cytokeratin (AE1/AE3)	Epithelial cells (intermediate filaments)	DAKO	M0821	Clone MNF117	1:300
	anti-Fibronectin	Fibroblasts	Abcam	ab6328	Clone IST-10	1:4000
	anti-Smooth muscle actin		DAKO	M0851	1A4	1:100
	anti-Vimentin		DAKO	M0725	Clone V10	1:1000
	anti-Ki-67	Proliferating cells	DAKO	M7240	Clone MIB-2	1:1000
	anti-IgG1	Negative controls	DAKO	X0931		1:100
	anti-IgG2b		DAKO	X0944		1:100

## Sheet: Scoring method
	S1.4 Table. Immunohistochemical scoring method used in this study.
	Intensity	Score	Percentage positive cellen	Score	Staining	Score
	Negative	0	0-24%	1	Negative in all cells	0
	Weak	1	25-49%	2	Weakly positive in 35% of cells	1+2
	Average	2	50-74%	3	Averagely positive in 100% of cells	2+4
	Strong	3	75-100%	4	Strongly positive in 50% of cells	3+3
	From: Bovee JV, Cleton-Jansen AM, Kuipers-Dijkshoorn NJ, van den Broek LJ, Taminiau AH, Cornelisse CJ, and Hogendoorn PC. Loss of heterozygosity and DNA ploidy point to a diverging genetic mechanism in the origin of peripheral and central chondrosarcoma. Genes Chromosomes.Cancer. 1999; 263:237-246.
