# Supplementary material for: Long-term in vitro 2D-culture of SDHB and SDHD-related human paragangliomas and pheochromocytomas
Source: PLoS One. 2022 Sep 30;17(9):e0274478. doi: 10.1371/journal.pone.0274478 (PMC9524698; doi:10.1371/journal.pone.0274478)
Supplement: S2 Table — (XLSX) [file pone.0274478.s006.xlsx]

## Sheet: Immunocytochemical staining
	S2 Table. Immunocytochemical scoring of control cell lines and a range of PGL tumour cultures based on morphological criteria
						Cell lines								CB				CB				Pheo, meta				Pheo				HNPGL				CB				CB				CB				Pheo
	Target	Marker (Protein)	PC12			SHSY5Y			VH10hTneo				Tu-7				Tu-11				Tu-17				Tu-21				Tu-25				Tu-28				Tu-31				Tu-32				Tu-36				Tu-40
													PC	FC	NC	CL	PC	FC	NC	CL	PC	FC	NC	CL	PC	FC	NC	CL	PC	FC	NC	CL	PC	FC	NC	CL	PC	FC	NC	CL	PC	FC	NC	CL	PC	FC	NC	CL	PC
	Chief Cells	α-Chromogranin A	0			2+1			0				0	0		0	0	0		0	0	0		0		0		0	0	0	0	0					0	0		0	0	0	0	0	0	0	0	2+1	2+1
		α-Neuron-Specific Enolase	0			1+1			0				0	0	3+1	0	0	0	1+1	0	0	0	1+1	2+1		0	2+3	2+2					0	0	2+1	0	0	0	3+1	0	0	0	0	0	0	0	0	1+1
		α-Tyrosine Hydroxylase	3+4			2+3			1+4				3+3	1+4		3+4	3+4	2+4		2+4		2+4				2+4		2+4	3+4	0	0	0	3+4	0		2+1	3+4	2+4		2+4	4+4	1+4	0	0	3+4	1+4	0	2+1	3+4
		α-Synaptophysin	3+4			2+3			0				3+3	0		1+4		0				0		0		0		2+1	3+4	0	3+4	0	3+4	0		2+1	3+2	0		2+4	4+4	0	0	0	3+4	0	0	0	3+4
	Sustentacular Cells	α-GFAP	0			0			0				0	0		0	0	0		0		0		0		0		0	0	0	3+4	0					0	0		0	0	0	0	0	0	0	0	0	0
		α-S100	1+4			0			0				1+2	2+4		2+4		1+4				2+4		2+4		2+4		2+4					0	0		1+1		2+4		2+4	1+4	1+4		1+4	0	1+4	0	0	0
	Neuronal Cells	α-Neurofilament Protein	0			3+2			1+1													0		0					0	0	2+4	2+4	0	0	2+4	0	0	0		0	0	0	2+1	0	0	0	0	0
	Endothelial Cells	α-CD31	0			0			0													0		0																	0	0	0	0
	Intermediar Filaments	α-Cytokeratin	2+2			0			2+3				2+2	1+2								2+4																			0	0	0	0
	Fibroblasts	α-Fibronectin	1+1			0			3+4				0	3+4								2+4		3+4													1+2	3+4		3+4	0	3+4	3+4	3+4
		α-Vimentin	0			3+4			3+4				0	3+4		3+4		3+4				3+4				3+4		3+4	0	3+4	3+4	0	0	3+4		2+3	2+1	3+4		3+4	0	3+4	3+4	3+4					0
	Proliferating Cells	α-Ki-67	0			3+2			3+2				0	2+1		0						0							0	2+1	0	0	0	3+1		0	0	3+1		0	0	2+1	0	0					0
	SDHB Mutation	α-SDHB																																							2+4	2+4	2+4	2+4
	Negative Controls	α-IgG1	0			0			0				0	0		0	0	0		0	0	0		0	0	0		0	0	0	0	0	0	0	0	1+2	0	0		0	0	0	0	0	0	0	0	0	0
		α-IgG2b	0			0			0				0	0		0	0	0		0	0	0		0	0	0		0	0	0	0	0					0	0		0	0	0	0	0	0	0	0	0	0
			Morphological criteria
			PC = PC12-like cells						Staining intensity:						(1 = weak, 2 = moderate, and 3 = strong intensity)
			FC = Fibroblast-like cells						Percentage of positive cells:						(1 = 0%–24%, 2 = 25%–49%, 3 = 50%–74%, and 4 = 75%–100%)
			NC = Neuronal-like cells						A score > 4 is considered positive
			CL = Cell clusters																Bovée J. et al. 1999*
	For scoring method, see S1 Table (S1.4 Tab 4) or Bovee JV, Cleton-Jansen AM, Kuipers-Dijkshoorn NJ, van den Broek LJ, Taminiau AH, Cornelisse CJ, and Hogendoorn PC. Loss of heterozygosity and DNA ploidy point to a diverging genetic mechanism in the origin of peripheral and central chondrosarcoma. Genes Chromosomes.Cancer. 1999; 263:237-246. Abbreviations: CB, carotid body tumour. Pheo, pheochromo…
[truncated: 3 more columns]
