# Supplementary material for: Long-term in vitro 2D-culture of SDHB and SDHD-related human paragangliomas and pheochromocytomas
Source: PLoS One. 2022 Sep 30;17(9):e0274478. doi: 10.1371/journal.pone.0274478 (PMC9524698; doi:10.1371/journal.pone.0274478)
Supplement: S3 Table — (XLSX) [file pone.0274478.s007.XLSX]

## Sheet: Estimated percentage of cells
S3 Table. Estimated (not scored) percentages of positive cells in primary PGL cultures
						Marker protein				IgG1	wks in
Tumour	Culture	Medium	Chromo A	TH	Synapto	GFAP	S100	Vimentin	Ki-67	control	culture	Remarks
1	TU-2	5% FBS	0	0	0	0	0	1	< 1%	0	120.857
2	TU-3	5% FBS	0	0	0	0	0	1	0	0	122.714
3	TU-7	5% FBS
4	TU-11B	5% FBS	0	0	0	0	0	1	< 1%	0	93.8571
5	TU-12	5% FBS	0	0	0	0	0	1	0	0	84.7143	vimentin also + in aggregates
6	TU-16	5% FBS	0	0	0	0	0	1	< 1%	0	68.5714
7	TU-18	1% FBS	0	0.01	0.02	0	0.02	0.98	< 1%	0	67.7143	Synapto+ cells relatively small and clustered. S100+ cells small and normal.
8	TU-21	5% FBS	0	0.03	0.2	0	0.03	0.99	0	0	69.5714	Synapto+ cells in aggregate, TH+ in cells?
9	TU-22	1% FBS	0	0	0	0	0	1	< 1%	0	53.7143
	TU-22	5% FBS	0	0	0	0	0	1	0	0	53.7143
10	TU-25	5% FBS	0	0	0	0	0	1	0	0	42.7143
	TU-25	1% FBS	0	0	0	0	0	1	< 1%	0	42.7143
11	TU-26e	PC12	0	0	0	0	50% +/-	1	0	0	46.1429	few cells in small aggregates
12	TU-27	1% FBS	0	0	0	0	0	1	< 1%	0	39.7143
13	TU-28	1% FBS	0	0	0	0	0	1	0.03	0	39.7143	S100 background mainly in nuclei
	TU-28	SF	0	0	0	0	0	1	0	0	39.7143	Only a few small cells. Background in nuclei of S100 staining.
14	TU-29	1% FBS	0	0	0	0	0	1	0.2	0	38	Cytoplasmic background in TH staining, and mainly nuclear background in S100
	TU-29	SF	0	0	0	0	0	1	0	0	38	Cytoplasmic background in TH staining, mainly nuclear background in S100 and mainly small, individual cell types with dendrite-like morphology
	TU-29	5% FBS	0	0	0	0	0	1	0.1	0	38	Cytoplasmic background in TH staining, mainly nuclear background in S100
15	TU-30	5% FBS	0	0	0	0	0	1	0.02	0	29.8571	Both small aggregates and large monolayered cells
16	TU-31	SF	0	0	0	0	0	1	0	0	38.5714	Mainly nuclear background in S100
	TU-31	IZAL	0	0	0	0	0	1	< 1%	0	38.5714
	TU-31	PC12	ND	ND	ND	ND	ND	ND	ND	ND	38.5714	No cells found
17	TU-32	IZAL	0	0	0	0	0	1	< 1%	0	29.5714	Normal and very small cells. And aggregates. Aggregates negative for Ki-67.
18	TU-33	1% FBS	0	0	0	0	0	1	< 1%	0	39	Mainly nuclear background in S100
19	TU-34	1% FBS	0	0	0	0	0	1	0.02	0	39	Mainly nuclear background in S100
20	TU-41-a	5% FBS	0	0	0	0	0	0.98	0	0	2	Diverse morphology. Mainly nuclear background in S100
	TU-41	5% FBS	ND	0	0	0	ND	0.98	ND	ND	4.85714	Part of the glass missing
	TU-41	IZAL	0	0	0	0	0	1	0.01	0	4.85714	Only very few cells found in most wells, except in synaptophysin well: dense monolayer. Mainly nuclear background in S100.
21	TU-44	1% FBS	0	0	0.7	0.01	0.1	0.95	0	0	1.85714	Chief cells can be Vimentin-positive!!!
	TU-45	1% FBS	0	0	0.1	0.1	0.2	0.9	0	0	1.14286	Few cells, and they don't look very healthy.
	TU-45-1B	1% FBS	ND	ND	0	0.05	0.1	ND	0	0	2	Cells don't look very healthy
22	TU-45	5% FBS	ND	ND	< 1%	0.01	< 1%	ND	0.3	0	4	Nuclear background in S100
